# Supplementary material for: Effects of Cationic Dendrimers and Their Complexes with microRNAs on Immunocompetent Cells
Source: Pharmaceutics. 2022 Dec 31;15(1):148. doi: 10.3390/pharmaceutics15010148 (PMC9862986; doi:10.3390/pharmaceutics15010148)
Supplement: Supplementary file 1 [file pharmaceutics-15-00148-s001.zip]

Archive with 1 entries (1 files):
- pharmaceutics-2073117-supplementary.pdf
